# Supplementary material for: Paracetamol (Acetaminophen) and its Effect on the Developing Mouse Brain
Source: Front Toxicol. 2022 Mar 22;4:867748. doi: 10.3389/ftox.2022.867748 (PMC8981466; doi:10.3389/ftox.2022.867748)
Supplement: Supplementary file 1 [file Table1.xlsx]

## Sheet: Blad1
Ct values from the gene expression analysis in mice using qPCR. Mice were exposed to either AAP or vehicle on post natal day 10, and expression of Nrf2, Keap1 and two reference genes were investigated either 2, 6 ,12 or 24 h after exposure.
			Gapdh		Pgk1		Nrf2		Keap1
Name of individual sample	Exposure group	Time point (h) after exposure	Ct Rep1	Ct Rep2	Ct Rep1	Ct Rep2	Ct Rep1	Ct Rep2	Ct Rep1	Ct Rep2
1H1	Control	0	14.33	14.1	17.71	17.64	22.43	22.73	23.08	22.98		Gapdh	Glyceraldehyde 3-phosphate dehydrogenase
1H2	Control	0	14.96	15.13	17.36	17.81	22.36	22.51	23.9	22.78		Pgk1	Phosphoglycerate kinase 1
1H3	Control	0	14.14	15.19	16.96	17.24	22.96	23.27	23.67	23.96		Nrf2	Nuclear factor (erythroid-derived 2)-like 2
1H4	Control	0	14.11	13.85	15.91	16.61	22.01	22.05	23.39	23.23		Keap1	Kelch-like ECH-associated protein 1
1H5	Control	0	14.49	14.65	18	18.55	23.7	23.33	24.1	23.85
1H6	Control	0	15.08	14.65	17.44	17.36	23.34	23.36	24.4	23.84
2H1	AAP	0	14.75	14.5	17.49	16.61	22.44	22.18	22.95	22.78
2H2	AAP	0	15.96	16.11	17.39	17.94	23.26	22.73	23.31	23.26
2H3	AAP	0	14.82	14.96	17.14	16.57	22.43	22.74	23.72	23.62
2H4	AAP	0	14.93	14.12	16.71	17.07	22.28	22.75	24.01	23.88
2H5	AAP	0	14.11	15.29	17.18	17.38	22.76	23.41	24.56	24.46
2H6	AAP	0	14.83	14.77	18.6	17.25	23.93	22.93	24.29	24.9
1H11	Control	6	14.67	14.68	16.28	16.43	22.35	22.09	22.65	22.67
1H12	Control	6	14.83	15.01	17.4	17.64	22.82	22.96	23.15	22.93
1H13	Control	6	14.88	14.12	16.5	16.88	22.35	22.56	23.22	23.37
1H14	Control	6	14.77	14.68	17.2	17.21	23.33	23.06	23.96	24.37
1H15	Control	6	15.09	14.87	18.17	18.15	23.51	23.66	24.67	24.12
1H16	Control	6	15.51	14.99	18.04	19.97	23.94	24.16	24.48	24.78
2H11	AAP	6	14.79	14.86	16.73	17.31	22.25	22.27	23.52	23.8
2H12	AAP	6	13.98	13.9	17.04	17.32	22.41	22.8	23.65	24.14
2H13	AAP	6	14.3	14.29	16.41	16.56	22.15	22.37	23.9	23.35
2H14	AAP	6	14.14	13.78	16.68	16.79	21.73	21.87	22.44	23.3
2H15	AAP	6	15.07	15.19	17	17.24	23.17	23.18	24.06	24.27
2H16	AAP	6	15.14	14.8	17.39	17.52	23.66	23.71	24.26	24.81
1H21	Control	12	15.62	15.19	16.81	17.48	22.37	22.09	22.54	22.55
1H22	Control	12	17.14	15.77	17.48	17.62	22.82	23.21	23.29	23.52
1H23	Control	12	15.34	15.04	17.23	18.23	22.86	22.89	24.16	24.43
1H24	Control	12	14.98	14.86	17.1	17.24	22.82	22.82	23.82	24.04
1H25	Control	12	15.16	15.68	18.33	18.28	24.47	24.55	24.56	24.68
1H26	Control	12	17.52	15.86	18.9	19.13	24.89	24.86	24.77	24.42
2H21	AAP	12	16.12	15.71	16.81	17.44	22.16	22.13	22.85	22.79
2H22	AAP	12	15.53	15.87	18.23	17.46	22.78	22.68	22.25	22.54
2H23	AAP	12	15.27	15	16.47	16.83	22.31	22.86	24.05	23.88
2H24	AAP	12	15.53	14.92	17.76	17.78	23.05	23.75	24.75	24.86
2H25	AAP	12	15.04	14.85	16.74	16.87	23.37	23.9	24.51	24.09
2H26	AAP	12	15.84	15.38	16.99	17.79	24.01	24.37	25.04	25.07
1H31	Control	24	14.76	14.69	16.71	16.73	22.2	22.38	23.05	22.81
1H32	Control	24	15.8	15.58	17.37	18.25	22.9	23.03	23.06	22.6
1H35	Control	24	14.9	16.1	17.09	17.25	23.15	22.86	24.05	24.01
1H36	Control	24	15.18	14.97	17.2	17.64	22.99	23.16	24.48	24.15
1H44	Control	24	15.62	15.76	17.45	17.61	23.63	23.5	24.06	24.46
1H46	Control	24	15.93	15.94	18.72	18.73	25.74	24.46	25.42	24.86
2H32	AAP	24	15.27	15.01	16.68	16.43	21.9	21.51	22.54	22.4
2H33	AAP	24	15.5	15.83	17.67	17.33	22.8	22.86	22.76	23.05
2H34	AAP	24	15.18	14.86	17.81	17.63	22.55	23.26	24.2	24.55
2H36	AAP	24	14.57	14.69	17.87	18.16	23.58	23.51	24.98	25.01
2H37	AAP	24	14.72	14.6	17.3	17.02	23.01	22.95	24.54	24.4
2H38	AAP	24	15.84	15.82	17.84	18.47	24.64	24.43	25.33	25.79
